# Supplementary material for: Implementation science frameworks and strategies to promote adoption of and adherence to oncology clinical practice guidelines in low- and middle-income countries: a scoping review
Source: BMC Glob Public Health. 2026 Jul 16;4:67. doi: 10.1186/s44263-026-00297-4 (PMC13378326; doi:10.1186/s44263-026-00297-4)
Supplement: Supplementary file 4 — Supplementary material 4: Full-text original research articles [file 44263_2026_297_MOESM4_ESM.xlsx]

## Sheet: Sheet1
First Author	Publication Year	Title	Journal	Country	World Bank Lending Group of Country	Study Aims	Study Design and Data Collection Tools	Cancer Type	Guidelines Referenced	Intervention	Implementation Setting	Cancer Care Continuum	Intervention Target	Implementation Framework	Implementation Strategies (as categorized by ERIC)	Implementation Outcomes
Abdelhafeez	2025	Development and implementation of a global pediatric oncology surgery fellowship curriculum: A consensus-driven and collaborative effort to address workforce challenges	Pediatric Blood & Cancer	Uganda Pakistan Nepal Bangladesh Ethiopia	Low Lower-middle Lower-middle Lower-middle Low	To develop a comprehensive global curriculum for pediatric surgical oncology to enhance training and improve patient outcomes.	Mixed-methods Expert Delphi panel to iterate and finalize curriculum design Evaluation of trainee knowledge, skill acquisition, application in clinical practice via pre/post assessments, observations, surveys, interviews Evaluation of patients outcomes, measured by survival rates and complication reductions	Multiple- Pediatric	None	Pediatric surgical oncology training program	Tertiary	Treatment	Providers	Kirkpatrick Model	Use evaluative and iterative strategies Conduct local needs assessment Develop formal implementation blueprint Stage implementation scale-up Purposefully reexamine the implementation Adapt and tailor to context Promote adaptability Tailor strategies Develop stakeholder relationships Identify and prepare champions to conduct a local consensus discussion Engage stakeholders (National cancer institu…	Acceptability, Adoption, Fidelity
Adhiambo	2025	Barriers and facilitators to implementing a single-visit, screen-and-treat approach with thermal ablation for cervical cancer prevention in Kenya	Plos Global Public Health	Kenya	Lower-middle	To explore drivers of implementation success and failure for a future single-visit, screen, and treat approach with thermal ablation (SV-SAT + TA), referred to as TIBA, in Kenya.	Qualitative In-depth interviews with key informants (frontline health workers, health facility managers, and policymakers)	Cervical	WHO Guidelines for cervical cancer National screening guidelines	TIBA: A single-visit, screen, and treat approach with thermal ablation (SV-SAT + TA) for cervical cancer	Health system	Prevention Early detection Treatment	Patients Providers Health system	CFIR	Use evaluative and iterative strategies Assess for readiness and identify barriers and facilitators Develop stakeholder relationships Identify local opinion leaders Engage stakeholders	Adoption, Sustainability
Dsouza	2022	Cervical cancer screening status and implementation challenges: Report from selected states of India	Int J Health Plann Mgmt	India	Lower-middle	To explore challenges to implementation of the National Programme for Prevention and Control of Cancer, Diabetes, Cardiovascular Diseases and Stroke (NPCDCS) and its capactiy to screen for cervical cancer.	Qualitative Ethnographic observations Semi-structured interviews	Cervical	National Programme for Prevention and Control of Cancer, Diabetes, Cardiovascular Diseases and Stroke (NPCDCS)	Guideline-concordant cervical cancer screening	Health system	Early detection	Providers Health system	Capacity Mapping Framework (Aluttis et al, 2014)	Use evaluative and iterative strategies Assess for readiness and identify barriers and facilitators Conduct local needs assessment	Acceptability, Adoption, Feasibility, Implementation cost
Frech	2021	C/Can City Engagement Process: An implementation framework for strengthening cancer care in cities in low- and middle-income countries	JCO Global Oncology	Columbia Ghana Myanmar Paraguay Brazil* Georgia* Malaysia* Mexico* Rwanda* *Implementation ongoing but data not reported	Upper-middle Lower-middle Lower-middle Upper-middle Upper-middle Upper-middle Upper-middle Upper-middle Low	To describe the design, development, and application of the City Engagement Process Framework (CEPF), a conceptual framework for the implementation of the City Cancer Challenge (C/Can) initiative in cities in LMICs.	Observational - longitudinal Implementation audit and qualtiy monitoring tools Surveys Case studies and stories of change	All	American Society of Clinical Oncology (ASCO) Oncology Nursing Society (ONS) American Society of Clinical Pathology (ASCP) International Society of Nurses in Cancer Care (ISNCC) International Atomic Energy Agency (IAEA) Breast Health Global Initiative (BHGI) resource-stratified guidelines	City Cancer Challenge (C/Can) Initiative (cancer care solutions adapted to local context)	Health system	Across continuum	Health system	Mitchell and Chambers 2017 Framework Villalobos Dintrans 2019 Framework Novel framework: City Engagement Process Framework (CEPF)	Use evaluative and iterative strategies Assess readiness and identify barriers and facilitators Conduct local needs assessment Develop a formal implementation blueprint Develop and implement tools for quality monitoring Conduct local consensus discussions Audit and provide feedback Assess and redesign workflow Stage implementation scale up Adapt and tailor to context Promote adaptability Develop …	Feasibility, Fidelity
Habiburrahman	2024	Evaluating primary care programmes: A problem-solving cycle with literature review on programme evaluation for cervical cancer screening at a community health centre, Jakarta, Indonesia	Family Medicine and Primary Care Review	Indonesia	Upper-middle	To evaluate the effectiveness of a primary care programme focused on cervical cancer screening through the Visual Inspection with Acetic Acid (VIA) test at a community health centre in urban South Jakarta, Indonesia.	Process evaluation & Situation analysis Primary data collected through interviews with key personnel at the community health center; seconday data sourced through the health center's annual report	Cervical	WHO Guidelines for cervical cancer National screening guidelines	Visual Inspection with Acetic Acid (VIA) testing program for cervical cancer screening	Primary	Early detection	Providers	Problem Solving Cycle (PSC) approach	Use evaluative and iterative strategies Assess for readiness and identify barriers and facilitators Develop formal implementation blueprint Develop stakeholder relationships Stakeholder enagement (community health center head, coordinator, and healthcare providers) Identify/inform local opinion leaders Change infrastructure Proposed solution: increase utilization of electronic audiovisual equipme…	Adoption, Accpetability, Feasibility, Penetration
Hajebrahimi	2023	Promoting post discharge telephone follow-up of patients with transurethral resection for bladder cancer: A best practice implementation project	JBI Evidence Implementation	Iran	Lower-middle	To improve post discharge telephone follow-up (TFU) of patients after transurethral resection of the bladder (TURB).	Quasi-experimental (pre- and post-test design) Implementation audit tools Focus group discussions	Bladder	European Association of Urology Guidelines for Follow Up of Non-muscle-invasive Bladder Cancer after TURB	Post-discharge telephone follow up (TFU) after TURB	Tertiary	Survivorship	Providers	JBI Evidence Implementation Framework JBI Getting Research into Practice (GRiP)	Use evaluative and iterative strategies Audit and provide feedback Identify barriers and facilitators Adapt and tailor to context Promote adaptability Train and educate stakeholders Distribute educational materials Change Infrastructure Change physical structure/equipment	Adoption, Feasibility
Hussein	2024	Barriers and facilitators to implementation of the Ethiopian national cancer control plan strategies: Implications for cervical cancer services in Ethiopia	Plos Global Public Health	Ethiopia	Low	To examine barriers and facilitators to the implementation of the National Cancer Control Plan using a qualitative approach.	Qualitative Key information interviews; secondary review of cervical cancer service achievement via national records	Cervical	National Cancer Control Plan (NCCP)- Ethiopia	The NCCP for HPV vaccination, cervical cancer screening, and treatment	Health system	Prevention Early detection Treatment	Providers Health system	NCCP implementation framework (novel framework)	Use evaluative and iterative strategies Assess for readiness and identify barriers and facilitators (key informant interviews and secondary data review of NCCP implementation) Develop stakeholder interrelationships Engage stakeholders (Ministry of Health, Addis Ababa City Administration Health Bureau, and development partners) Use advisory boards and workgroups (National Cancer Committee; Nationa…	Acceptability, Appropriateness, Feasibility
Itanyi	2023	Rapid implementation mapping to identify implementation determinants and strategies for cervical cancer control in Nigeria	Frontiers in Public Health	Nigeria	Lower-middle	To identify implementation determinants, mechanisms, and strategies to implement evidence-based cervical cancer screening and treatment in existing HIV infrastructure in Nigeria.	Mixed-methods Online survey Virtual nominal group technique (NGT)	Cervical	None	Cervical cancer screening	Health system	Early detection	Providers	Exploration, Preparation, Implementation and Sustainment (EPIS)	Use evaluative and iterative strategies Assess for readiness and identify barriers and facilitators Train and educate stakeholders Conduct educational meetings Use train-the-trainer strategies Develop educational materials Engage consumers Involve patients consumers & family Prepare patients to be active participants Develop stakeholder interrelationships Identify and prepare champions to conduct…	Feasibility
Kumar*	2020	Designing a resource-stratified, phased implementation strategy for breast health care services in India	Cancer	India	Lower-middle	To conduct a situational analysis, formulate an action plan, and develop an operational framework for resource-stratified service delivery and a referral pathways for breast health care services.	Observational Ethnographic observation and interviews Breast Health Care Assessment Questionnaire WHO Cancer Capacity Self-Assessment Tool Outcome registries at health service points "Client cards" for CBE-positive women	Breast	Breast Health Global Initiative (BHGI) resource-stratified guidelines National Cancer Control Program Guidelines	Breast Health Initiative (BHI)- decentralized breast cancer early detection and care	Health system	Across continuum	Patients Providers Health system	Novel framework: Operational framework and resource-stratified care pathways for breast health services	Use evaluative and iterative strategies Identify (contextual) barriers and facilitators Conduct local needs (situational) assessment Develop a formal implementation blueprint Develop and implement tools for quality monitoring Develop and organize quality monitoring systems (centralized digital dashboard) Stage implementation scale up Audit and provide feedback Purposefully reexamine the implement…	Appropriateness, Feasibility
Kumar*	2022	Implementation of a large-scale breast cancer early detection program in a resource-constrained setting: Real-world experiences from 2 large states in India	Cancer	India	Lower-middle	To demonstrate a scalable model to improve access to early diagnosis and treatment of breast cancer.	Observational Outcome registries at health service points Client cards for CBE-positive women Knowledge assessment tool	Breast	Breast Health Global Initiative (BHGI) resource-stratified guidelines National Cancer Control Program Guidelines	Breast Health Initiative (BHI)- decentralized breast cancer early detection and care	Health system	Across continuum	Patients Providers Health system	Novel framework: Operational framework and resource-stratified care pathways for breast health services		Feasibility, Fidelity
McNeil	2024	Preventing and treating pain and anxiety during needle-based procedures in children with cancer in low- and middle-income countries	Cancers	Peru Brazil South Africa Phillipines	Upper-middle Upper-middle Upper-middle Lower-middle	To prevent and treat pain and anxiety during needle-based procedures in children with cancer.	Observational (mixed-methods) Parent/patient direct report via survey, including measures of pain and patient satisfaction	Multiple- Pediatric	N/A	Intervention to reduce procedural pain in children (Global Comfort Promise)	Secondary Tertiary	Treatment Palliative care	Patients Providers		Use evaluative and iterative strategies Develop and implement tools for quality monitoring (standardized patient/parent, provider, and audit forms) Purposefully reexamine the implementation (site-specific change ideas refined based on ongoing QI data) Adapt and tailor to context Promote adaptability (site-specific adaptation of the Global Comfort Promise across countries, units, and resources) En…	Acceptability, Adoption, Fidelity, Penetration
Ogunsola	2023	AVIVA: A telehealth tool to improve cervical cancer screening in resource-constrained settings	BMJ Global Health	Nigeria	Lower-middle	To document the development, piloting, and rollout of the APIN Public Health Initiatives-developed VIA Visual Application (AVIVA) technology for cervical cancer screening among women living with HIV	Observational-longitudinal Intervention development, pilot, scale-up, evaluation Stakeholder focus group dscussions WHO Service Availability and Readiness Assessment Tool Interim program program auditing tool	Cervical	National Strategic Plan for Prevention and Control of Cancer of the Cervix (2017)	Visual inspection with acetic acid (VIA)-based cervical cancer screening	Primary Secondary Tertiary	Prevention Early detection Diagnosis Treatment	Providers	Exploration, Preparation, Implementation and Sustainment (EPIS)	Use evaluative and iterative strategies Conduct a local needs assessment Assess for readiness and identify barriers and facilitators Stage implementation scale up Audit and provide feedback Purposefully reexamine the implementation Provide interactive assistance Provide clinical supervision Adapt and tailor to context Promote adaptability Tailor strategies Train and educate stakeholders Conduct o…	Appropriateness, Fidelity
Paolino	2023	Assessing the implementation fidelity of HPV self-collection offered by community health workers during home visits (the EMA strategy): A case study in a low-middle-resource setting in Argentina	Implementation Science Communications	Argentina	Upper-middle	To evaluate adherence to core components of the EMA HPV self-collection strategy and moderating factors affecting implementation fidelity.	Multiple method Ethnographic observation Self-administered questionnaires National Screening Information System (SITAM) data Semi-structured interviews	Cervical	National Guidelines (i.e., country-specific guidelines)	Population-based HPV screening self-collection program	Community-based	Prevention Early detection	Patients Providers	Conceptual Framework for Implementation Fidelity (CFIF)	Use evaluative and iterative strategies Audit and provide feedback Purposefully reexamine the implementation Train and educate stakeholders Conduct educational meetings Use train-the-trainer strategies Engage consumers Involve patients/consumers and family members Change infrastructure Change physical structure and equipment Change service sites (home-based screening)	Acceptability, Adoption, Appropriateness, Fidelity
Romanoff	2025	Health care professional adherence to breast cancer management guidelines in Nigeria	JAMA Network Open	Nigeria	Lower-middle	To identify barriers to and facilitators of the standardization of breast cancer care in Nigeria as reflected by awareness and consultation of resource-adapted guidelines.	Observational National Healthcare provider cross-sectional survey	Breast	American Society of Clinical Oncology (ASCO) NCCN Harmonized Guidelines for Sub-Saharan Africa European Society of Medical Oncology American Society for Radiation Oncology (ASTRO) NCCN resource-stratified guidelines Breast Health Global Initiative (BHGI) resource-stratified guidelines NCCN - any Cancer Care Ontario Saint Gallen International Consensus Conference	NCCN Harmonized Guidelines for Sub-Saharan Africa for Breast Cancer	Health system	Across continuum	Providers	CFIR	Use evaluative and iterative strategies Assess for readiness and identify barriers and facilitators (survey of guideline awareness and barriers) Adapt and tailor to context Promote adaptability (use of resource-adapted Harmonized Guidelines) Develop stakeholder interrelationships Engage stakeholders (multidisciplinary discussions)	Acceptability, Adoption, Fidelity, Penetration
Schliemann	2023	Implementation of a home-based colorectal cancer screening intervention in Malaysia (CRC-SIM)	BMC Cancer	Malaysia	Upper-middle	To design and study the implementation of a home-based CRC screening intervention in Malaysia.	Quasi-experimental Implementation audit and qualtiy monitoring tools In-depth interviews	Colorectal	Ministry of Health Malaysia - Clinical Practice Guidelines Management of Colorectal Carcinoma	Home‑based colorectal cancer screening intervention using the immunochemical fecal occult blood test (iFOBT)	Population-based	Early detection	Patients	Reach, Effectiveness, Adoption, Implementation, Maintenance (RE-AIM) Implementation Research Logic Model (IRLM)	Use evaluative and iterative strategies Conduct a local needs assessment Develop and implement tools for quality monitoring Purposefully reexamine the implementation Provide interactive assistance Faciliation (from administrative SEACO staff) Adapt and tailor to context Promote adaptability (scoping review of CRC screening implementation in LMICs, qualitative research with local community) Develo…	Acceptability, Adoption, Appropriateness, Feasibility, Fidelity
Tian	2017	Implementation of evidence into practice for cancer-related fatigue management of hospitalized adult patients using the PARIHS framework	PLOS One	China	Upper-middle	To implement an evidence-based nursing practice model of cancer-related fatigue (CRF) management using the PARIHS framework.	Quasi-experimental (pre- and post-test design) Conversation and observation Nursing CRF management quality checklist Semi-structured interviews CRF nursing knowledge, attitudes, and behaviors scale CRF patient self-management scale CRF patient self-efficacy questionnaire Patient diaries (CRF severity score recording)	All	Clinical Practice Guideline: Nursing Care of Cancer-Related Fatigue in Adults with Cancer (developed by research team)	An evidence-based nursing practice model of cancer-related fatigue management in hospitalized adult patients	Tertiary	Treatment End of life	Patients Providers	Promoting Action on Research Implementation in Health Services (PARIHS)	Use evaluative and iterative strategies Assess readiness and identify barriers and facilitators Conduct local needs assessment (baseline survey) Develop formal implementation blueprint Develop and implement tools for quality monitoring (CRF management quality control checklist) Purposefully reexamine the implementation Provide interactive assistance Facilitation Adapt and tailor to context Promot…	Acceptability, Appropriateness, Fidelity, Feasibility
*Two publications describing different phases of the same program (design/implementation and evaluation) were combined to capture all implementation strategies, with each strategy counted once.

## Sheet: Sheet2
Intervention Target
Providers
Patients Providers Health system
Providers Program managers
Health system
Providers
Providers
Providers Health system
Providers
Patients Providers Health system
Patients Providers Health system
Patients Providers
Providers
Patients Providers
Providers
Patients
Patients Providers
